# Supplementary material for: A genome assembly and the somatic genetic and epigenetic mutation rate in a wild long-lived perennial Populus trichocarpa
Source: Genome Biol. 2020 Oct 6;21:259. doi: 10.1186/s13059-020-02162-5 (PMC7539514; doi:10.1186/s13059-020-02162-5)
Supplement: Supplementary file 2 — Additional file 2: Table S1. High-confidence SNPS identified in Tree 13 with corresponding branch genotypes. In the genotypes, “RR” is homozygous for reference allele and “RA” is heterozygous for alternative allele. Table S2. High-confidence SNPS identified in Tree 14 with corresponding branch genotypes. In the genotypes, “RR” is homozygous for reference allele and “RA” is heterozygous for alternative allele. Table S3a. Fold-Enrichment of SNPs in different genomic feature types. Table S3b. Fold-Enrichment of SNPs in different transposable element classes. Table S4. Nucleotide mutation rate estimates for five filtering depths and multiple replicates. GS is the effective genome size. Table S5. Total PacBio sequencing output for the branches used for structural variation analysis. Table S6. Counts of SVs separated by type and size. Count is the mean of four replicates of ‘pbsv call’ with standard deviation in parentheses. Table S7. Support for SV designation of random subset of SVs based on visual evaluation of read mapping patterns in IGV. Percentages, by row, in parentheses. Table S8. Whole-genome bisulfite sequencing summary statistics. Table S9. Calculated epimutation rates by sequence context and genomic feature. Alpha is the rate of gaining methylation. Beta is the rate of losing methylation. F-test compares the neutral model (degrees of freedom 23) vs null model (d.o.f. 27). Table S10. mRNA-seq library and mapping statistics. Table S11. Genomic libraries included in the Populus trichocarpa var. Stettler14 genome assembly and their respective assembled sequence coverage levels in the final release. *Average read length of PacBio reads. Table S12. PacBio library statistics for total yield of the 64 chips included in the Populus trichocarpa var. Stettler14 genome assembly and their respective assembled sequence coverage levels. Table S13. Summary statistics of the raw output of the MECAT whole genome shotgun assembly. The table shows total contigs and total assembl [file 13059_2020_2162_MOESM2_ESM.xlsx]

## Sheet: Table of Contents
Tab Name	Table Number	Table Description
SNPs 13	S1	High-confidence SNPS identified in Tree 13 with corresponding branch genotypes.
SNPs 14	S2	High-confidence SNPS identified in Tree 14 with corresponding branch genotypes.
SNP Enrich	S3	Fold-Enrichment of SNPs in different genomic feature types and transposable element classes.
SNP Rate	S4	Nucleotide mutation rate estimates for five filtering depths and multiple replicates. GS is the effective genome size.
PacBio	S5	Total PacBio sequencing output for the branches used for structural variation analysis.
SV calling	S6	Counts of SVs separated by type and size.
Manual ID SV	S7	Support for SV designation of random subset of SVs based on visual evaluation.
MethylC	S8	Whole-genome bisulfite sequencing summary statistics.
mC Rates	S9	Calculated epimutation rates by sequence context and genomic feature.
RNA-seq	S10	mRNA-seq library and mapping statistics.
Genome lib	S11	Genomic libraries included in the Populus trichocarpa var. Stettler14 genome assembly.
Genome yield	S12	PacBio library statistics for total yield of the 64 chips included in the Populus trichocarpa var. Stettler14 genome assembly.
Scaffolds	S13	Summary statistics of the raw output of the MECAT whole genome shotgun assembly.
Divergence	S14	Divergence ages between branches used to compute mutation and epimutation rates.
MethylC Rep	S15	Whole-genome bisulfite sequencing summary statistics for replicate samples.

## Sheet: SNPs 13
Table S1. High-confidence SNPS identified in Tree 13 with corresponding branch genotypes. In the genotypes, "RR" is homozygous for reference allele and "RA" is heterozygous for alternative allele.
Chromsome	Position	Reference	Alternative	13.1 Genotype	13.2 Genotype	13.3 Genotype	13.5 Genotype	Genomic Feature	Feature Name
Chr01	13084368	T	G	RR	RA	RR	RR	TE	Helitron-1_PTr
Chr01	17000961	G	A	RR	RR	RR	RA	TE	Copia45-PTR_I-int
Chr01	19584181	G	A	RR	RR	RR	RA	TE	Copia-3_PTri-I
Chr01	20097387	C	T	RR	RA	RR	RR	TE	Gypsy-78_PTr-LTR
Chr01	20099693	C	T	RA	RR	RR	RR	intergenic
Chr01	21841528	C	T	RR	RR	RR	RA	promoter	PtStettler14.01G189300
Chr01	22889602	T	G	RR	RA	RR	RR	TE	Gypsy7-PTR_I-int
Chr01	28693440	C	T	RR	RA	RR	RR	TE	hAT-7_PTr
Chr01	29156750	G	A	RR	RR	RA	RR	promoter	PtStettler14.01G238100
Chr01	34853944	G	C	RR	RA	RR	RR	TE	EnSpm3_PT
Chr01	35718549	A	T	RR	RR	RR	RA	intergenic
Chr01	37908654	G	A	RR	RR	RA	RR	TE	POPCOP2_I-int
Chr01	38894850	T	G	RA	RR	RR	RR	intergenic
Chr01	43319055	G	A	RA	RR	RR	RR	TE	Ogre-PT1_I-int
Chr01	8403443	A	T	RR	RA	RR	RR	intergenic
Chr02	11670762	C	T	RA	RR	RR	RR	intergenic
Chr02	19335598	G	A	RR	RA	RR	RR	TE	Gypsy-30_PTr-LTR
Chr03	1232072	A	G	RR	RA	RR	RR	TE	Copia-56_PTr-I
Chr03	15811182	C	A	RA	RR	RR	RR	intergenic
Chr03	1585656	G	T	RR	RA	RR	RR	TE	Copia-56_PTr-I
Chr03	20942498	G	T	RR	RR	RR	RA	TE	SINE2-1_PTr
Chr03	8160019	G	T	RA	RR	RR	RR	intergenic
Chr04	11925626	G	A	RA	RR	RR	RR	TE	Gypsy-79_PTr-LTR
Chr04	12602059	C	T	RR	RR	RR	RA	TE	ENSPM1_PT
Chr04	16751386	G	A	RR	RR	RA	RR	intergenic
Chr04	2007485	T	G	RA	RR	RR	RR	TE	Copia-56_PTr-I
Chr04	4310636	T	A	RR	RR	RA	RR	mRNA	PtStettler14.04G046600
Chr04	5084143	G	A	RA	RR	RR	RR	intergenic
Chr04	6419346	A	T	RR	RA	RR	RR	mRNA	PtStettler14.04G067400
Chr04	6750621	G	A	RA	RR	RR	RR	intergenic
Chr05	10930336	G	T	RR	RR	RA	RR	intergenic
Chr05	16304960	G	A	RR	RR	RR	RA	intergenic
Chr05	16483545	C	A	RR	RR	RA	RR	TE	Gypsy-37_PT-I
Chr05	22750874	C	T	RR	RR	RR	RA	TE	DNA-3-1_PTr
Chr05	2530404	G	A	RA	RR	RR	RR	intergenic
Chr05	4841986	G	A	RR	RR	RR	RA	TE	GA-rich
Chr05	6750399	G	A	RR	RA	RR	RR	intergenic
Chr05	724815	A	G	RR	RA	RR	RR	mRNA	PtStettler14.05G010800
Chr06	13034017	G	A	RR	RA	RR	RR	TE	Ogre-PT1_I-int
Chr06	13156719	T	A	RR	RA	RR	RR	mRNA	PtStettler14.06G133600
Chr06	23593822	G	A	RR	RA	RR	RR	mRNA	PtStettler14.06G206800
Chr06	3968535	G	A	RR	RR	RA	RR	TE	DNA-3-1_PTr
Chr06	8430261	A	G	RR	RR	RA	RR	TE	DNA-3-3_PTr
Chr06	9721447	A	G	RR	RR	RA	RR	mRNA	PtStettler14.06G107700
Chr07	1880034	G	A	RA	RR	RR	RR	promoter	PtStettler14.07G023100
Chr07	2168501	C	T	RR	RA	RR	RR	mRNA	PtStettler14.07G026600
Chr07	6408023	G	A	RR	RR	RA	RR	TE	Gypsy-25_PTr-I
Chr08	16938813	C	T	RA	RR	RR	RR	intergenic
Chr08	17164868	G	A	RA	RR	RR	RR	intergenic
Chr08	4851487	C	T	RA	RR	RR	RR	TE	DNA-3-2B_PTr
Chr10	18253568	G	T	RA	RR	RR	RR	intergenic
Chr10	223598	G	T	RR	RR	RA	RR	intergenic
Chr10	2484333	C	T	RA	RR	RR	RR	TE	Gypsy-30_PTr-LTR
Chr10	2645988	T	C	RR	RA	RR	RR	intergenic
Chr10	5638948	C	T	RR	RR	RR	RA	TE	Gypsy18-PTR_I-int
Chr10	8199692	C	T	RR	RA	RR	RR	promoter	PtStettler14.10G041500
Chr11	11521364	G	A	RR	RA	RR	RR	intergenic
Chr12	10764498	G	A	RR	RR	RA	RR	TE	Helitron-N3_PTr
Chr12	3178343	C	T	RR	RR	RR	RA	TE	Gypsy-26_PTr-LTR
Chr13	1831348	G	A	RA	RR	RR	RR	intergenic
Chr13	2394997	A	C	RR	RA	RR	RR	promoter	PtStettler14.13G033900
Chr13	9938142	T	C	RR	RA	RR	RR	TE	A-rich
Chr14	13911806	A	C	RR	RR	RR	RA	TE	POPGY1_I-int
Chr14	14307482	T	C	RR	RR	RR	RR	intergenic
Chr14	9051852	C	T	RR	RA	RR	RR	intergenic
Chr15	11916633	C	G	RR	RR	RA	RR	intergenic
Chr15	12184591	G	A	RR	RR	RR	RA	intergenic
Chr15	12599915	A	T	RR	RR	RR	RA	mRNA	PtStettler14.15G095000
Chr15	5724901	A	T	RR	RR	RA	RR	intergenic
Chr15	7447713	G	A	RR	RR	RR	RA	TE	Copia-93_PTr-LTR
Chr15	8189459	C	T	RR	RA	RR	RR	mRNA	PtStettler14.15G051600
Chr15	9103615	G	A	RR	RR	RR	RA	promoter	PtStettler14.15G057400
Chr15	9280803	C	A	RA	RR	RR	RR	TE	EnSpm1B_PT
Chr16	10760553	G	A	RR	RR	RR	RA	TE	Helitron-N3_PTr
Chr16	3473572	T	G	RA	RR	RR	RR	mRNA	PtStettler14.16G045300
Chr16	5850725	T	G	RR	RR	RR	RA	TE	Gypsy-76_PTr-LTR
Chr16	7736456	C	T	RR	RA	RR	RR	promoter	PtStettler14.16G082600
Chr16	8036782	C	T	RR	RA	RR	RR	TE	Gypsy-74_PTr-I
Chr17	10671769	G	T	RA	RR	RR	RR	promoter	PtStettler14.17G074500
Chr17	14433140	G	A	RR	RA	RR	RR	intergenic
Chr17	7196478	G	A	RR	RR	RA	RR	intergenic
Chr18	13302911	T	C	RR	RR	RR	RA	promoter	PtStettler14.18G096800
Chr18	14520496	G	T	RR	RA	RR	RR	mRNA	PtStettler14.18G111600
Chr18	550457	C	A	RR	RR	RA	RR	mRNA	PtStettler14.18G005600
Chr18	7308233	T	C	RR	RR	RR	RR	intergenic
Chr19	10872272	C	T	RA	RR	RR	RR	promoter	PtStettler14.19G065800
Chr19	12032059	C	A	RR	RR	RA	RR	promoter	PtStettler14.19G076300
Chr19	14437447	G	A	RR	RR	RA	RR	TE	Copia46-PTR_I-int
Chr19	159694	G	A	RR	RR	RA	RR	TE	Gypsy-26_PTr-LTR
Chr19	7875939	C	T	RR	RA	RR	RR	TE	POPGY1_LTR
Chr19	895499	A	G	RR	RR	RA	RR	intergenic

## Sheet: SNPs 14
Table S2. High-confidence SNPS identified in Tree 14 with corresponding branch genotypes. In the genotypes, "RR" is homozygous for reference allele and "RA" is heterozygous for alternative allele.
Chromsome	Position	Reference	Alternative	14.5 Genotype	14.4 Genotype	14.3 Genotype	14.2 Genotype	Genomic Feature	Feature Name
Chr01	16337214	G	A	RA	RR	RR	RR	mRNA	PtStettler14.01G166800
Chr01	19273170	C	T	RR	RA	RR	RR	TE	Gypsy-30_PTr-LTR
Chr01	19500304	T	A	RR	RA	RR	RR	TE	Gypsy-25_PTr-LTR
Chr01	21180079	C	T	RR	RR	RA	RR	intergenic
Chr01	25248811	T	C	RR	RR	RR	RA	TE	POPGY1_I-int
Chr01	3021991	G	A	RR	RR	RA	RR	TE	Copia-92_PTr-I
Chr01	34106911	A	T	RR	RR	RR	RA	intergenic
Chr01	3875530	G	A	RA	RR	RR	RR	TE	Copia-3_PTri-I
Chr01	40268412	G	A	RR	RA	RR	RR	intergenic
Chr01	40571498	G	T	RR	RA	RR	RR	mRNA	PtStettler14.01G332400
Chr01	44305840	G	A	RR	RR	RR	RA	intergenic
Chr01	6123545	C	T	RA	RR	RR	RR	promoter	PtStettler14.01G068000
Chr02	10222845	T	C	RR	RR	RA	RR	TE	POPCOP1_I-int
Chr02	12494877	G	A	RR	RR	RR	RA	TE	Helitron-1_PTr
Chr02	16576976	G	A	RR	RR	RR	RA	intergenic
Chr02	16776669	C	T	RR	RR	RA	RR	promoter	PtStettler14.02G186200
Chr02	21491807	T	C	RR	RR	RR	RA	TE	Gypsy-30_PTr-LTR
Chr02	21672642	C	G	RR	RR	RA	RR	intergenic
Chr02	4265853	C	T	RR	RR	RR	RA	TE	hAT-1N_PTr
Chr02	5371222	C	T	RR	RR	RR	RA	promoter	PtStettler14.02G071500
Chr03	12401934	A	G	RA	RR	RR	RR	mRNA	PtStettler14.03G073200
Chr03	1395920	A	G	RR	RA	RR	RR	TE	Gypsy-79_PTr-LTR
Chr03	15547882	G	A	RR	RA	RR	RR	intergenic
Chr03	217197	G	A	RR	RR	RR	RA	intergenic
Chr03	22340624	T	G	RR	RR	RA	RR	intergenic
Chr03	3823775	C	T	RR	RR	RR	RA	TE	Gypsy22-PTR_I-int
Chr03	7342298	C	T	RR	RR	RA	RR	TE	SINE2-2_PTr
Chr04	11844929	G	A	RR	RR	RR	RA	TE	Gypsy-28_PTr-I
Chr04	12667744	C	T	RR	RA	RR	RR	TE	Gypsy-27_PTr-I
Chr04	13298886	C	A	RR	RR	RA	RR	intergenic
Chr04	1369	T	A	RR	RA	RR	RR	intergenic
Chr04	17448141	G	A	RR	RR	RA	RR	intergenic
Chr04	19020051	C	T	RR	RR	RR	RA	promoter	PtStettler14.04G154900
Chr04	2651778	G	A	RR	RR	RR	RA	promoter	PtStettler14.04G030600
Chr04	778883	C	T	RR	RA	RR	RR	TE	Ogre-PT1_I-int
Chr05	17269379	C	T	RR	RA	RR	RR	TE	hAT-5_PTr
Chr05	17961503	A	G	RR	RR	RR	RR	intergenic
Chr05	18037876	T	G	RR	RR	RR	RA	intergenic
Chr05	21319693	T	A	RR	RA	RR	RR	mRNA	PtStettler14.05G187800
Chr05	23808853	C	G	RR	RA	RR	RR	intergenic
Chr05	7945329	C	T	RR	RA	RR	RR	TE	Copia-3_PTri-I
Chr05	8553289	G	A	RR	RR	RA	RR	TE	Gypsy-75_PTr-LTR
Chr06	12879227	C	T	RR	RA	RR	RR	intergenic
Chr06	13078823	C	T	RR	RR	RA	RR	promoter	PtStettler14.06G133200
Chr06	13113622	G	A	RR	RA	RR	RR	TE	ENSPM1_PT
Chr06	19961041	T	A	RR	RA	RR	RR	intergenic
Chr06	23464524	C	T	RR	RR	RA	RR	intergenic
Chr06	26643547	C	T	RR	RA	RR	RR	intergenic
Chr06	8432769	G	A	RR	RR	RA	RR	TE	DNA-3-1_PTr
Chr07	1179431	T	C	RA	RR	RR	RR	mRNA	PtStettler14.07G014700
Chr07	14430205	C	T	RR	RR	RA	RR	TE	Helitron-N2_PTr
Chr07	3364242	G	T	RR	RR	RA	RR	intergenic
Chr07	3954801	C	G	RR	RR	RA	RR	intergenic
Chr07	8131543	A	T	RR	RR	RR	RA	intergenic
Chr08	11966249	G	A	RR	RA	RR	RR	promoter	PtStettler14.08G158100
Chr08	14099204	A	T	RR	RR	RR	RA	TE	EnSpm1B_PT
Chr08	15136351	C	T	RR	RR	RR	RR	TE	Gypsy-30_PTr-LTR
Chr08	17354843	C	A	RR	RA	RR	RR	TE	ENSPM1_PT
Chr08	17625342	T	C	RR	RR	RA	RR	TE	Copia-56_PTr-I
Chr08	18026447	G	T	RR	RA	RR	RR	TE	Caulimovirus-1_PTr
Chr08	18830197	G	A	RR	RA	RR	RR	TE	EnSpm2_PTr
Chr08	18830272	C	T	RR	RA	RR	RR	TE	EnSpm2_PTr
Chr08	19613054	C	A	RR	RA	RR	RR	intergenic
Chr08	264175	G	T	RR	RA	RR	RR	TE	Copia2-PTR_I-int
Chr08	7991443	G	A	RR	RA	RR	RR	promoter	PtStettler14.08G111000
Chr09	11302511	T	C	RR	RR	RR	RA	TE	Copia19-PTR_I-int
Chr09	2321924	G	A	RR	RR	RR	RA	promoter	PtStettler14.09G009600
Chr11	12727094	C	A	RR	RR	RA	RR	TE	Gypsy18-PTR_I-int
Chr11	14264394	C	T	RR	RR	RA	RR	intergenic
Chr11	2434004	A	G	RR	RR	RR	RA	TE	Ogre-PT2_I-int
Chr11	2588249	G	T	RA	RR	RR	RR	promoter	PtStettler14.11G025800
Chr11	8034697	C	T	RR	RA	RR	RR	TE	Helitron-1_PTr
Chr12	4325795	T	C	RR	RA	RR	RR	intergenic
Chr13	13734311	G	A	RA	RR	RR	RR	intergenic
Chr13	15498389	A	C	RR	RR	RA	RR	TE	Helitron-N4_PTr
Chr13	1689009	G	A	RR	RA	RR	RR	TE	DNA-3-2_PTr
Chr13	5555523	G	A	RA	RR	RR	RR	TE	ENSPM1_PT
Chr13	7123591	G	A	RR	RA	RR	RR	promoter	PtStettler14.13G075900
Chr13	7127671	C	T	RR	RR	RA	RR	intergenic
Chr14	12782248	G	A	RA	RR	RR	RR	intergenic
Chr14	15171872	T	C	RR	RA	RR	RR	TE	POPGY1_LTR
Chr14	8344067	G	A	RA	RR	RR	RR	TE	SINE2-2_PTr
Chr14	9659457	C	T	RR	RR	RR	RA	intergenic
Chr15	10593027	A	C	RR	RA	RR	RR	TE	Copia38-PTR_I-int
Chr15	321961	G	A	RR	RA	RR	RR	promoter	PtStettler14.15G004400
Chr15	5121942	G	A	RR	RR	RA	RR	TE	Copia14-PTR_I-int
Chr16	12796344	G	A	RR	RR	RR	RA	TE	SINE2-2_PTr
Chr17	11369541	G	A	RR	RA	RR	RR	TE	ENSPM1_PT
Chr17	419018	A	G	RR	RR	RR	RA	TE	Copia-54_PTr-I
Chr17	4938558	G	A	RA	RR	RR	RR	promoter	PtStettler14.17G046400
Chr17	9533134	C	T	RR	RA	RR	RR	intergenic
Chr19	11967431	C	T	RR	RR	RR	RA	TE	SINE2-1_PTr
Chr19	14356907	G	C	RA	RR	RR	RR	mRNA	PtStettler14.19G100700
Chr19	14661691	A	T	RR	RA	RR	RR	mRNA	PtStettler14.19G103800
Chr19	982282	C	T	RR	RA	RR	RR	TE	Ogre-PT1_LTR

## Sheet: SNP Enrich
Table S3a. Fold-Enrichment of SNPs in different genomic feature types.
Tree	Genomic Feature	Count in Genome (bp)	Count in SNPs (bp)	Fold Enrichment	Percent of SNPs
Tree 13	mRNA	118994775	12	-1.20193	13.1868
Tree 13	promoter	46793591	11	0.0190499	12.0879
Tree 13	TE	103349218	38	0.664401	41.7582
Tree 13	intergenic	123118489	30	0.0708443	32.967
Tree 14	mRNA	118994775	7	-2.0416	7.36842
Tree 14	promoter	46793591	13	0.197997	13.6842
Tree 14	TE	103349218	45	0.846266	47.3684
Tree 14	intergenic	123118489	30	0.00878334	31.5789
Table S3b. Fold-Enrichment of SNPs in different transposable element classes.
Tree	TE Class	Count in Genome (bp)	Count in SNPs (b)	Fold Enrichment
Tree 13	DNA	17895006	8	0.294512
Tree 13	LINE	1372328	0	NA
Tree 13	Low_complexity	9114091	2	-0.732101
Tree 13	LTR/Caulimovirus	745656	0	NA
Tree 13	LTR/Copia	16645143	8	0.398968
Tree 13	LTR/Gypsy	45788982	16	-0.0609312
Tree 13	RC/Helitron	11174536	3	-0.441183
Tree 13	SINE	1515802	1	0.855916
Tree 14	DNA	17895006	11	0.510018
Tree 14	LINE	1372328	0	NA
Tree 14	Low_complexity	9114091	0	NA
Tree 14	LTR/Caulimovirus	745656	1	1.63549
Tree 14	LTR/Copia	16645143	10	0.476971
Tree 14	LTR/Gypsy	45788982	15	-0.397966
Tree 14	RC/Helitron	11174536	4	-0.270071
Tree 14	SINE	1515802	4	2.61199

## Sheet: SNP Rate
Table S4. Nucleotide mutation rate estimates for five filtering depths and multiple replicates. GS is the effective genome size.
Depth	Replicate	Rate Estimate	Least square value	Tree 13 Effective GS	Tree 14 Effective GS
20	1	1.32586e-10	9.23961e-13	40388007	54998919
20	2	1.17375e-10	7.45816e-13	40388007	54998919
20	3	1.22453e-10	9.21081e-13	40388007	54998919
25	1	1.0415e-10	1.01347e-12	44900782	58223515
25	2	1.0985e-10	8.72258e-13	44900782	58223515
25	3	1.17246e-10	1.10005e-12	44900782	58223515
30	1	1.06605e-10	9.87868e-13	38229529	49555495
30	2	1.14181e-10	9.2561e-13	38229529	49555495
30	3	1.12023e-10	9.53969e-13	38229529	49555495
35	1	9.51851e-11	1.0984e-12	32546285	40561041
35	2	9.44213e-11	1.1703e-12	32546285	40561041
35	3	9.33713e-11	1.21197e-12	32546285	40561041
40	1	9.03392e-11	1.07127e-12	24989388	28972798
40	2	8.94376e-11	1.08497e-12	24989388	28972798
40	3	8.94771e-11	8.26432e-13	24989388	28972798
45	1	7.03477e-11	9.13559e-13	18264725	19351957
45	2	7.44398e-11	8.84905e-13	18264725	19351957
45	3	8.15424e-11	8.74711e-13	18264725	19351957

## Sheet: PacBio
Table S5. Total PacBio sequencing output for the branches used for structural variation analysis.
Tree	Branch Name	Library Code	Total Reads	Total Basepairs	Single Pass Reads	Single Pass Basepairs	20kb Reads	20kb Basepairs
Tree 13	13.1	PBAU	3649818	39102995683	2980747	35239027694	632022	17945029823
Tree 13	13.2	PBAW	1457219	15778516050	1013763	13102813747	279681	7600620682
Tree 13	13.3	PBAT	3863624	39855580888	3076499	35493092219	624581	17880248612
Tree 13	13.5	PAZF	2477499	20286559665	2185822	18741157420	288846	8101551515
Tree 14	14.2	PAXN	1934882	20857551670	1665573	19342446966	344342	10224080227
Tree 14	14.3	PAXL	3838857	32981037681	3195080	29347720852	396508	10688170010
Tree 14	14.4	PAYK	3624069	28300147045	3142139	26054497423	308645	8204269654
Tree 14	14.5	PAZH	3549237	28894702695	3115179	26761563517	340884	9183104989
		mean value	3049401	28257136422	2546850	25510289980	401939	11228384439
		total value	24395205	226057091377	20374802	204082319838	3215509	89827075512

## Sheet: SV calling
Table S6. Counts of SVs separated by type and size. Count is the mean of four replicates of ‘pbsv call’ with standard deviation in parentheses.
	> 20bp	> 100bp	> 1kb	> 5kb	> 10kb	> 25kb	> 50kb
Deletion	10,466.25 (26.42)	4,539.75 (19.43)	841.25 (8.73)	208.0 (5.10)	83.25 (1.71)	25.75 (1.26)	11 (0)
Insertion	6,702.25 (39.58)	3,920.75 (8.77)	617.75 (3.86)	28.25 (0.5)	0 (0)	0 (0)	0 (0)
Duplication	645 (6.58)	297 (1.15)	88.5 (0.58)	59 (0.82)	39 (0)	14 (0)	5 (0)
Inversion	3 (0)	3 (0)	1 (0)	0 (0)	0 (0)	0 (0)	0 (0)

## Sheet: Manual ID SV
Table S7. Support for SV designation of random subset of SVs based on visual evaluation of read mapping patterns in IGV. Percentages, by row, in parentheses.
		Total	Read Mapping Support
			Strong	Moderate	Weak
By type	All tested SVs	85	59 (0.694)	14 (0.165)	12 (0.141)
	deletions (DEL)	41	30 (0.732)	8 (0.195)	3 (0.073)
	duplications (DUP)	34	19 (0.559)	6 (0.176)	0 (0.0)
	insertions (INS)	20	20 (1.0)	0 (0.0)	0 (0.0)
By size	>50kb	15	6 (0.400)	7 (0.467)	2 (0.133)
	10kb-50kb	20	8 (0.400)	4 (0.200)	8 (0.400)
	1kb-10kb	30	27 (0.900)	1 (0.033)	2 (0.067)
	20bp-1kb	30	28 (0.933)	2 (0.067)	0 (0.0)
type & size	DEL > 50kb	11	5 (0.455)	5 (0.455)	1 (0.091)
	DEL 10kb-50kb	10	5 (0.500)	3 (0.300)	2 (0.200)
	DEL 1kb-10kb	10	10 (1.0)	0 (0.0)	0 (0.0)
	DEL 20bp-1kb	10	10 (1.0)	0 (0.0)	0 (0.0)
	DUP >50kb	4	1 (0.250)	2 (0.500)	1 (0.250)
	DUP 10kb-50kb	10	1 (0.100)	3 (0.300)	6 (0.600)
	DUP 1kb-10kb	10	1 (0.100)	7 (0.700)	2 (0.200)
	DUP 20bp-1kb	10	8 (0.800)	2 (0.200)	0 (0.0)
	INS 1kb-10kb	10	10 (1.0)	0 (0.0)	0 (0.0)
	INS 20bp-1kb	10	10 (1.0)	0 (0.0)	0 (0.0)

## Sheet: MethylC
Table S8. Whole-genome bisulfite sequencing summary statistics.
Branch	Input reads	Non-conversion (%)	Uniquely mapped reads	Percent mapped reads	Genome coverage
13.1	195656607	0.152	105029741	53.68	40.16
13.2	196639972	0.124	106408336	54.11	40.69
13.3	208799824	0.127	113022558	54.13	43.22
13.5	183361979	0.124	99746602	54.4	38.14
14.2	199024702	0.158	107727193	54.13	41.2
14.3	187580466	0.146	102282378	54.53	39.11
14.4	204539730	0.155	111007228	54.27	42.45
14.5	213186674	0.149	114199385	53.57	43.67

## Sheet: mC Rates
Table S9. Calculated epimutation rates by sequence context and genomic feature. Alpha is the rate of gaining methylation. Beta is the rate of losing methylation. F-test compares the neutral model (degrees of freedom 23) vs null model (d.o.f. 27).
Sequence	Feature	Alpha	Beta	Beta / alpha	F-test	DF Neutral	DF Null	P-value
CG	single	1.8e-06	5.8e-06	3.4	187	23	27	3.49e-17
CG	regions	2.1e-06	6.1e-06	2.8	78.1	23	27	4.84e-13
CG	nonDMR single	1.1e-06	3.7e-06	3.3	140.7	23	27	8.14e-16
CG	mRNA	2.5e-06	2e-05	8.4	295.8	23	27	2.06e-19
CG	intergenic	1.6e-06	5.6e-06	3.5	168.1	23	27	1.14e-16
CG	promoter	1.3e-06	8.2e-06	6.4	68.2	23	27	2.04e-12
CG	TE	7.5e-07	2.8e-07	0.37	28	23	27	1.53e-08
CHG	single	3.3e-07	4.1e-06	12.1	33.5	23	27	2.78e-09
CHG	regions	7e-07	3.9e-06	5.6	20.3	23	27	2.8e-07
CHG	nonDMR single	1.6e-07	2e-06	12.1	11.3	23	27	3.27e-05
CHG	mRNA	2.6e-07	3.8e-05	148	18	23	27	7.86e-07
CHG	intergenic	3.4e-07	3.7e-06	11.1	38.9	23	27	6.22e-10
CHG	promoter	3.7e-07	6.61396e-06	16.4	30.9	23	27	5.9e-09
CHG	TE	3.2e-07	2.7e-07	0.84	9.7	23	27	9.6e-05
CHH	single	-	-	-	0.024	23	27	0.99
CHH	regions	-	-	-	0	23	27	1
CHH	mRNA	-	-	-	0.005	23	27	0.99
CHH	intergenic	-	-	-	0.034	23	27	0.99
CHH	promoter	-	-	-	0.086	23	27	0.98
CHH	TE	-	-	-	0.219	23	27	0.99

[truncated: 6 more sheets: RNA-seq, Genome lib, Genome yield, Scaffolds, Divergence, MethylC Rep]
